# Supplementary material for: Ultrasonic-Assisted Conversion of Micrometer-Sized BiI3 into BiOI Nanoflakes for Photocatalytic Applications
Source: Int J Mol Sci. 2024 Sep 24;25(19):10265. doi: 10.3390/ijms251910265 (PMC11476912; doi:10.3390/ijms251910265)
Supplement: Supplementary file 1 [file ijms-25-10265-s001.zip]

Archive with 2 entries (2 files):
- Supplementary Movie.mp4
- Supporting Informations.pdf
